# Supplementary material for: Identifying conserved molecular targets required for cell migration of glioblastoma cancer stem cells
Source: Cell Death Dis. 2020 Feb 26;11(2):152. doi: 10.1038/s41419-020-2342-2 (PMC7044427; doi:10.1038/s41419-020-2342-2)
Supplement: Supplementary file 5 — Supplemental Table 1 [file 41419_2020_2342_MOESM5_ESM.xlsx]

## Sheet: Sheet1
Group	Gene Name (synonym)	Gene Symbol	BC migration defects	Rationale for inclusion	Human homolog(s)	Human homolog symbol(s)	Dataset	p value	Exp. = increased or decreased survival	Log rank test statistic	Reference for BC migration
1	bazooka	baz	Yes	PDZ domain gene	PARD3	PAR3	GBMLGG	0.000	increased	91.21	Pinheiro and Montell, 2004
Multiple RNAi lines with BC phenotypes	big bang	bbg	Yes	PDZ domain gene	none	none	ND				Aranjuez et al., 2012
	CASK ortholog	CASK	Yes	PDZ domain gene	Calcium/calmodulin dependent serine-protein kinase	CASK	GBMLGG	0.000	increased	56.46	Aranjuez et al., 2012
	CG5921	CG5921	Yes	PDZ domain gene	USH1 protein network component harmonin	USH1C	GBMLGG	0.000	increased	104.10	Aranjuez et al., 2012
	Discs large 5	Dlg5	Yes	PDZ domain gene	discs large MAGUK scaffold protein 5	DLG5	GBMLGG	0.000	increased	120.80	Aranjuez et al., 2012
	Drop out	Dop	Yes	PDZ domain gene	microtubule associated serine/threonine kinase 1 (MAST1)	MAST1	GBMLGG	0.000	increased	77.81	Aranjuez et al., 2012
	Drop out	Dop	Yes		MAST2	MAST2	GBMLGG	0.001	increased	9.58
	Drop out	Dop	Yes		MAST3	MAST 3	GBMLGG	0.000	increased	24.17
	Drop out	Dop	Yes		MAST4	MAST4	GBMLGG	0.000	increased	13.71
	Lap1	Lap1	Yes	PDZ domain gene	erbb2 interacting protein	ERBB2	GBMLGG	0.000	decreased	44.97	Aranjuez et al., 2012
	Lap1	Lap1	Yes		leucine rich repeat containing 7	LRRC7	GBMLGG	0.000	increased	41.89
	LIM-kinase1	LIMK1	Yes	PDZ domain gene (actin regulator downstream of Rac, Rho, and Cdc42 GTPases)	LIM domain kinase 1, LIMK2	LIMK1, LIMK2	GBMLGG	0.000	decreased	73.62	Aranjuez et al., 2012
	par-6	par-6	Yes	PDZ domain gene	par-6 family cell polarity regulator alpha	PARD6A (Par6)	GBMLGG	0.000	increased	35.10	Pinheiro and Montell, 2004
	par-6	par-6	Yes		par-6 family cell polarity regulator beta	PARD6B (Par6)	GBMLGG	0.006	decreased	7.501
	par-6	par-6	Yes		par-6 family cell polarity regulator gamma	PARD6G (Par6)	GBMLGG	0.000	decreased	27.60
	PatJ	Patj	Yes	PDZ domain gene	multiple PDZ domain crumbs cell polarity complex component	MPDZ	GBMLGG	0.000	increased	95.82	Aranjuez et al., 2012; Wang et al., 2018
	PatJ	Patj	Yes		PATJ, crumbs cell polarity complex component3	PATJ	GBMLGG
	PDZ-GEF (Dizzy)	PDZ-GEF	Yes	PDZ domain gene (GEF for Rap1GTPase)	Rap guanine nucleotide exchange factor 2 (PDZ-GEF1)	RAPGEF2	GBMLGG	0.000	increased	133.8	Aranjuez et al., 2012; Sawant et al., 2018
	PDZ-GEF (Dizzy)	PDZ-GEF	Yes		Rap guanine nucleotide exchange factor 6 (PDZ-GEF2)	RAPGEF6	GBMLGG
	Rab3 interacting molecule	Rim	Yes	PDZ domain gene	regulating synaptic membrane exocytosis 1	RIMS1	GBMLGG	0.000	increased	39.23	Aranjuez et al., 2012
	Rab3 interacting molecule	Rim	Yes		regulating synaptic membrane exocytosis 2	RIMS2	GBMLGG	0.000	increased	74.09
	stardust	sdt	Yes	PDZ domain gene	membrane palmitoylated protein 5	MPP5	GBMLGG	0.446	none	0.58	Aranjuez et al., 2012; Wang et al., 2018
	veli	veli	Yes	PDZ domain gene	lin-7 homolog A, crumbs cell polarity complex component (LIN7A)	LIN7A	GBMLGG	0.000	decreased	15.87	Aranjuez et al., 2012
	veli	veli	Yes		LIN7B	LIN7B	GBMLGG	0.000	none	0.53
	veli	veli	Yes		LIN7C	LIN7C	GBMLGG	0.10	none	2.57
2	CG34375	CG34375	Yes	PDZ domain gene	none	none	ND				Aranjuez et al., 2012
Single RNAi line with BC phenotypes	CG42319	CG42319	Yes	PDZ domain gene	none	none	ND				Aranjuez et al., 2012
	CG42788	CG42788	Yes	PDZ domain gene	FERM and PDZ domain containing 4 (FRMPD4)	FRMPD4	GBMLGG	0.000	increased	22.96	Aranjuez et al., 2012
	CG42788	CG42788	Yes		FRMPD1	FRMPD1	GBMLGG	0.000	increased	111.9
	CG42788	CG42788	Yes		FRMPD3	FRMPD3	GBMLGG
	CG6688	CG6688	Yes	PDZ domain gene	none	none	ND				Aranjuez et al., 2012
	Dishevelled	dsh	Yes	PDZ domain gene	dishevelled segment polarity protein 1 (DVL1), DVL2, DVL3	DVL1	GBMLGG	0.000	increased	25.38	Aranjuez et al., 2012; Bastock and Strutt, 2007
	Dishevelled	dsh	Yes			DVL2	GBMLGG	0.000	increased	10.55
	Dishevelled	dsh	Yes			DVL3	GBMLGG	0.000	increased	14.23
	Exchange factor for Arf 6	Efa6	Yes	PDZ domain gene	pleckstrin and Sec7 domain containing (PSD)	PSD	GBMLGG	0.000	increased	97.86	Aranjuez et al., 2012
	Exchange factor for Arf 6	Efa6	Yes		PSD2	PSD2	GBMLGG	0.000	increased	30.44
	Exchange factor for Arf 6	Efa6	Yes		PSD3	PSD3	GBMLGG	0.000	increased	20.03
	Exchange factor for Arf 6	Efa6	Yes		PSD4	PSD4	GBMLGG	0.000	decreased	31.76
	HTRA2-related serine protease	HtrA2	Yes	PDZ domain gene	HtrA serine peptidase 1 (HTRA1)	HTRA1	GBMLGG	0.612	none	0.2571	Aranjuez et al., 2012
	HTRA2-related serine protease	HtrA2	Yes		HTRA2	HTRA2	GBMLGG	0.708	none	0.1398
	HTRA2-related serine protease	HtrA2	Yes		HTRA3	HTRA3	GBMLGG	0.000	decreased	147.9
	HTRA2-related serine protease	HtrA2	Yes		HTRA4	HTRA4	GBMLGG	0.000	decreased	48.08
	Magi	Magi	Yes	PDZ domain gene	membrane associated guanylate kinase, WW and PDZ domain containing 1 (MAGI1)	MAGI1	GBMLGG	0.000	increased	21.79	Aranjuez et al., 2012
	Magi	Magi	Yes		MAGI2	MAGI2	GBMLGG	0.5615	none	0.3371
	Magi	Magi	Yes		MAGI3	MAGI3	GBMLGG	0.000	increased	14.80
	Magi	Magi	Yes		MAGI4	MAGI4	GBMLGG
	menage a trois	metro	Yes	PDZ domain gene	membrane palmitoylated protein 7	MPP7	GBMLGG	0.000	decreased	61.31	Aranjuez et al., 2012
	polychaetoid	pyd	Yes	PDZ domain gene	tight junction protein 1 (TJP1)	TJP1					Aranjuez et al., 2012
	polychaetoid	pyd	Yes		TJP2	TJP2	GBMLGG	0.000	increased	127.5
	Ptpmeg	Ptpmeg	Yes	PDZ domain gene	protein tyrosine phosphatase, non-receptor type 4	PTPN4	GBMLGG	0.000	increased	28.60	Aranjuez et al., 2012
	Rho GTPase activating protein at 19D	RhoGAP19D	Yes	PDZ domain gene (GAP for Rho GTPase)	Rho GTPase activating protein 21 (ARHGAP21)	ARHGAP21	GBMLGG	0.000	increased	49.85	Aranjuez et al., 2012
	Rho GTPase activating protein at 19D	RhoGAP19D	Yes		ARHGAP23	ARHGAP23	GBMLGG
	Rhophilin	Rhp	Yes	PDZ domain gene	rhophilin Rho GTPase binding protein 1 (RHPN1)	RHPN1	GBMLGG	0.043	increased	4.095	Aranjuez et al., 2012
	Rhophilin	Rhp	Yes		RHPN2	RHPN2	GBMLGG	0.000	decreased	45.80
	Slip1	Slip1	Yes	PDZ domain gene	PDZ domain containing 4	PDZD4	GBMLGG	0.000	increased	108.3	Aranjuez et al., 2012
	Slip1	Slip1	Yes		PDZ domain containing ring finger 3 (PDZRN3)	PDZRN3	GBMLGG	0.002	increased	9.03
	Slip1	Slip1	Yes		PDZRN4	PDZRN4	GBMLGG	0.000	increased	25.11
	Syntrophin-like 2	Syn2	Yes	PDZ domain gene	syntrophin gamma 1 (SNTG1)	SNTG1	GBMLGG	0.000	increased	16.50	Aranjuez et al., 2012
	Syntrophin-like 2	Syn2	Yes		SNTG2	SNTG2	GBMLGG	0.002	decreased	9.112
	Z band alternatively spliced PDZ-motif protein 52	Zasp52	Yes	PDZ domain gene	PDZ and LIM domain 7 (PDLIM7)	PDLIM7	GBMLGG	0.002	decreased	124	Aranjuez et al., 2012
	Z band alternatively spliced PDZ-motif protein 67	Zasp67 (CG14168)	Yes	PDZ domain gene	none	none	ND				Aranjuez et al., 2012
3	atypical Protein Kinase C	aPKC	Yes	Binds to Par-6	protein kinase C zeta	PRKCζ	GBMLGG	0.000	increased	46.75	Pinheiro and Montell, 2004; Wang et al., 2018
Related genes (positive role in BC migration and/or known PDZ-gene interactors)	atypical Protein Kinase C	aPKC	Yes		protein kinase C iota	PRKCι	GBMLGG
	Cdc42	Cdc42	Yes	Small GTPase, binds to Par-6	CDC42	CDC42	GBMLGG	0.000	decreased	98.90	Llense and Martin-Blanco, 2008; Colombié et al., 2017; this study
	Cin85 and CD2AP related	Cindr	Yes	Binds to Efa6, required for BC migration	SH3 domain containing kinase binding protein 1	SH3KBP1	GBMLGG	0.000	decreased	33.21	Quinones et al., 2010
	Cin85 and CD2AP related	Cindr	Yes		CD2 associated protein	CD2AP	GBMLGG	0.00	decreased	33.61
	Rac1	Rac1	Yes	Small GTPase, LIMK1 is downstream, Sif/TIAM1 is a GEF, required for BC migration	Rac family small GTPase 1 (RAC1)	RAC1	GBMLGG	0.000	decreased	31.82	Murphy and Montell, 1996; Wang et al., 2010
	Rac 2	Rac 2	Yes		RAC2	RAC2	GBMLGG	0.000	decreased	98.00
	Rac1, Rac 2	Rac1, Rac 2	Yes		RAC3	RAC3	GBMLGG	0.000	increased	52.02
	Rap1	Rap1	Yes	Small GTPase, PDZ-GEF is GEF for Rap1	RAP1A	RAP1A	GBMLGG	0.000	decreased	78.03	Chang et al., 2018; Sawant et al., 2018
	Rap1	Rap1	Yes		RAP1B	RAP1B	GBMLGG	0.000	decreased	133
	Shotgun	Shg	Yes	Baz binds to Shg, required for BC migration	E-cadherin	CDH1	GBMLGG	0.484	none	0.488	Niewiadomska et al., 1999
	Spaghetti squash	Sqh	Yes	Baz binds to Sqh, required for BC migration	myosin light chain 12A	MYL12A	GBMLGG	0.000	decreased	138.00	Fulga and Rørth, 2003; Majumder et al., 2012
	Spaghetti squash	Sqh	Yes		myosin light chain 9	MYL9	GBMLGG	0.000	decreased	63.36
	α-catenin	α-cat	Yes	Baz binds to α-cat, required for BC migration	catenin alpha 1 (CTNNA1)	CTNNA1	GBMLGG	0.000	decreased	110.00	Sarpal et al., 2012
	α-catenin	α-cat	Yes		CTNNA2	CTNNA2	GBMLGG	0.000	increased	11.96
	α-catenin	α-cat	Yes		CTNNA3	CTNNA3	GBMLGG	0.000	increased	67.51
4	canoe	cno	No	PDZ domain gene	afadin, adherens junction formation factor	AFDN	ND				Aranjuez et al., 2012
No phenotypes in BCs by RNAi1	CG10362	CG10362	No	PDZ domain gene	PDZ domain containing 8	PDZD8	ND				Aranjuez et al., 2012
	CG15617	CG15617	No	PDZ domain gene	none	none	ND				Aranjuez et al., 2012
	CG15803	CG15803	No	PDZ domain gene	none	none	ND				Aranjuez et al., 2012
	CG32758	CG32758	No	PDZ domain gene	sorting nexin family member 27	SNX27	ND				Aranjuez et al., 2012
	CG3402	CG3402	No	PDZ domain gene	Tax1 binding protein 3	TAX1BP3	ND				Aranjuez et al., 2012
	CG43707	CG43707	No	PDZ domain gene	none	none	ND				Aranjuez et al., 2012
	CG9588	CG9588	No	PDZ domain gene	proteasome 26S subunit, non-ATPase 9	PSMD9	ND				Aranjuez et al., 2012
	connector enhancer of ksr	cnk	No	PDZ domain gene	connector enhancer of kinase suppressor of Ras 2 (CNKSR2), CNKSR1, CNKSR3	CNKSR2, CNKSR1, CNKSR3	ND				Aranjuez et al., 2012
	discs large 1	dlg1	No	PDZ domain gene	discs large MAGUK scaffold protein 1 (DLG1), DLG2, DLG3, DLG4	DLG1, DLG2, DLG3, DLG4	ND				Aranjuez et al., 2012
	dyschronic	dysc	No	PDZ domain gene	whirlin	WHRN	ND				Aranjuez et al., 2012
	Fife	Fife	No	PDZ domain gene	none	none	ND				Aranjuez et al., 2012
	Glutamine receptor binding protein	Grip	No	PDZ domain gene	glutamate receptor interacting protein 1 (GRIP1), GRIP2	GRIP1, GRIP2	ND				Aranjuez et al., 2012
	Grasp65	Grasp65	No	PDZ domain gene	golgi reassembly stacking protein 1 (GORASP1), GORASP2	GORASP1, GORASP2	ND				Aranjuez et al., 2012
	inactivation no afterpotential D	inaD	No	PDZ domain gene	none	none	ND				Aranjuez et al., 2012
	kermit	kermit	No	PDZ domain gene	GIPC PDZ domain containing family member 1 (GIPC1), GIPC2, GIPC3	GIPC1, GIPC2, GIPC3	ND				Aranjuez et al., 2012
	locomotion defects	loco	No	PDZ domain gene	regulator of G protein signaling 12	RGS12	ND				Aranjuez et al., 2012
	PICK1	PICK1	No	PDZ domain gene	protein interacting with PRKCA 1	PICK1	ND				Aranjuez et al., 2012
	Prosap	Prosap	No	PDZ domain gene	SH3 and multiple ankyrin repeat domains 1 (SHANK1), SHANK2, SHANK3	SHANK1, SHANK2, SHANK3	ND				Aranjuez et al., 2012
	Protostome-specific GEF	PsGEF	No	PDZ domain gene	none	none	ND				Aranjuez et al., 2012
	RhoGAP100F	RhoGAP100F	No	PDZ domain gene	synapse defective Rho GTPase homolog 1 (SYDE1), SYDE2	SYDE1, SYDE2	ND				Aranjuez et al., 2012
	RhoGEF2	RhoGEF2	No	PDZ domain gene	Rho guanine nucleotide exchange factor 1 (ARHGEF1)	ARHGEF1	ND				Aranjuez et al., 2012
	RhoGEF2	RhoGEF2	No		Rho guanine nucleotide exchange factor 11	ARHGEF11	ND
	RhoGEF2	RhoGEF2	No		Rho guanine nucleotide exchange factor 12	ARHGEF12	ND
	scribbled	scrib	No	PDZ domain gene	leucine rich repeat containing 1	LRRC1	ND				Aranjuez et al., 2012
	short spindle 6 (CG6619)	ssp6	No	PDZ domain gene	none	none	ND				Aranjuez et al., 2012
	Spinophilin	Spn	No	PDZ domain gene	protein phosphatase 1 regulatory subunit 9A (PPP1R9A), PPP1R9B	PPP1R9A, PPP1R9B	ND				Aranjuez et al., 2012
	sprite	sprt	No	PDZ domain gene	none	none	ND				Aranjuez et al., 2012
	still life	sif	No [1], Yes [2]	PDZ domain gene (GEF for Rac GTPase)	T-cell lymphoma invasion and metastasis 1	TIAM1	ND				[1] Aranjuez et al., 2012 no phenotype; [2] Wang et al. 2018 required for BC migration
	Syntrophin-like 1	Syn1	No	PDZ domain gene	syntrophin beta 1 (SNTB1), SNTB2	SNTB1, SNTB2	ND				Aranjuez et al., 2012
	varicose	vari	No	PDZ domain gene	membrane palmitoylated protein 2	MPP2	ND				Aranjuez et al., 2012
	varicose	vari	No		membrane palmitoylated protein 6	MPP6	ND
	X11L	X11L	No	PDZ domain gene	amyloid beta precursor protein binding family A member 1 (APBA1), APBA2, APBA3	APBA1, APBA2, APBA3	ND				Aranjuez et al., 2012
	X11Lbeta	X11Lbeta	No	PDZ domain gene	amyloid beta precursor protein binding family A member 1 (APBA1), APBA2, APBA3	APBA1, APBA2, APBA3	ND				Aranjuez et al., 2012
	Z band alternativel spliced PDZ-motif protein 66	Zasp66	No	PDZ domain gene	LIM domain binding 3	LDB3	ND				Aranjuez et al., 2012
5	arc	a	– (ND)	PDZ domain gene	PDZ domain containing 2	PDZD2	ND				Aranjuez et al., 2012
Not tested in BCs2	Myosin heavy chain-like	Mhcl	– (ND)	PDZ domain gene	myosin XVIIIA	MYO18A	ND				Aranjuez et al., 2012
1No phenotype in BCs, at least in primary RNAi screen (Aranjuez et al., 2012); sif has subsequently been shown to be required for border cell migration (Wang et al., 2018).
2No specific RNAi line was available at the time of the primary RNAi screen (Aranjuez et al., 2012).
3Genes in red were not present in the GBMLGG database.
References:
Aranjuez, G., Kudlaty, E., Longworth, M. S., & McDonald, J. A. (2012). On the role of PDZ domain-encoding genes in Drosophila border cell migration. G3 (Bethesda, Md.), 2(11), 1379–1391.
Bastock, R., & Strutt, D. (2007). The planar polarity pathway promotes coordinated cell migration during Drosophila oogenesis. Development (Cambridge, England), 134(17), 3055–3064.
Chang, Y.-C., Wu, J.-W., Hsieh, Y.-C., Huang, T.-H., Liao, Z.-M., Huang, Y.-S., et al. (2018). Rap1 Negatively Regulates the Hippo Pathway to Polarize Directional Protrusions in Collective Cell Migration. CellReports, 22(8), 2160–2175.
Colombié, N., Choesmel-Cadamuro, V., Series, J., Emery, G., Wang, X., & Ramel, D. (2017). Non-autonomous role of Cdc42 in cell-cell communication during collective migration. Developmental Biology, 43(1) 12-18.
Fulga, T. A., & Rørth, P. (2002). Invasive cell migration is initiated by guided growth of long cellular extensions. Nature Cell Biology, 4(9), 715–719.
Llense, F., & Martín-Blanco, E. (2008). JNK signaling controls border cell cluster integrity and collective cell migration. Current Biology, 18(7), 538–544.
Majumder, P., Aranjuez, G., Amick, J., & McDonald, J. A. (2012). Par-1 controls myosin-II activity through myosin phosphatase to regulate border cell migration. Current Biology : CB, 22(5), 363–372.
Murphy, A. M., & Montell, D. J. (1996). Cell type-specific roles for Cdc42, Rac, and RhoL in Drosophila oogenesis. The Journal of Cell Biology, 133(3), 617–630.
Niewiadomska, P., Godt, D., & Tepass, U. (1999). DE-Cadherin is required for intercellular motility during Drosophila oogenesis. The Journal of Cell Biology, 144(3), 533–547.
Pinheiro, E. M., & Montell, D. J. (2004). Requirement for Par-6 and Bazooka in Drosophila border cell migration. Development, 131(21), 5243–5251.
Quinones, G. A., Jin, J., & Oro, A. E. (2010). I-BAR protein antagonism of endocytosis mediates directional sensing during guided cell migration. The Journal of Cell Biology, 189(2), 353–367.
Sarpal, R., Pellikka, M., Patel, R. R., Hui, F. Y. W., Godt, D., & Tepass, U. (2012). Mutational analysis supports a core role for Drosophila α-catenin in adherens junction function. Journal of Cell Science, 125(Pt 1), 233–245.
Sawant, K., Chen, Y., Kotian, N., Preuss, K. M., & McDonald, J. A. (2018). Rap1 GTPase promotes coordinated collective cell migration in vivo. Molecular Biology of the Cell, 29(22), 2656–2673.
Wang, X., He, L., Wu, Y. I., Hahn, K. M., & Montell, D. J. (2010). Light-mediated activation reveals a key role for Rac in collective guidance of cell movement in vivo. Nature Cell Biology, 12(6), 591–597.
Wang, H., Qiu, Z., Xu, Z., Chen, S. J., Luo, J., Wang, X., & Chen, J. (2018). aPKC is a key polarity determinant in coordinating the function of three distinct cell polarities during collective migration. Development (Cambridge, England), 145(9), dev158444.
